# Supplementary material for: Molecular and Metabolic Regulation of Flavonoid Biosynthesis in Two Varieties of Dendrobium devonianum
Source: Curr Issues Mol Biol. 2024 Dec 18;46(12):14270–90. doi: 10.3390/cimb46120855 (PMC11674678; doi:10.3390/cimb46120855)
Supplement: Supplementary file 1 [file cimb-46-00855-s001.zip]

Archive with 1 entries (1 files):
- cimb-3259418-supplementary.pdf
